# Supplementary material for: The Association of Meteorological Factors with Cognitive Function in Older Adults
Source: Int J Environ Res Public Health. 2021 Jun 2;18(11):5981. doi: 10.3390/ijerph18115981 (PMC8199712; doi:10.3390/ijerph18115981)
Supplement: Supplementary file 1 [file ijerph-18-05981-s001.zip]

Archive with 1 entries (1 files):
- ijerph-1231051-supplementary.pdf
